# Supplementary material for: Methoxylated Cinnamic Esters with Antiproliferative and Antimetastatic Effects on Human Lung Adenocarcinoma Cells
Source: Life (Basel). 2023 Jun 22;13(7):1428. doi: 10.3390/life13071428 (PMC10381754; doi:10.3390/life13071428)
Supplement: Supplementary file 1 [file life-13-01428-s001.zip]

Archive with 1 entries (1 files):
- life-2323055-supplementary.pdf
